# Supplementary material for: The M2a Macrophage Phenotype Accompanies Pulmonary Granuloma Resolution in Mmp12 Knock-Out Mice Instilled with Multiwall Carbon Nanotubes
Source: Int J Mol Sci. 2021 Oct 13;22(20):11019. doi: 10.3390/ijms222011019 (PMC8537143; doi:10.3390/ijms222011019)
Supplement: Supplementary file 1 [file ijms-22-11019-s001.zip]

Archive with 1 entries (1 files):
- ijms-1395249-supplementary.pdf
